# Supplementary material for: Transcriptomic profiling of wheat near-isogenic lines reveals candidate genes on chromosome 3A for pre-harvest sprouting resistance
Source: BMC Plant Biol. 2021 Jan 21;21:53. doi: 10.1186/s12870-021-02824-x (PMC7818928; doi:10.1186/s12870-021-02824-x)
Supplement: Supplementary file 1 — Additional file 1: Table S1. DEGs with noteworthy features and located within the targeted QTL marker interval of Xwmc153 and Xgwm155 (physical position of 484,402,604–702,961,948 bp). [file 12870_2021_2824_MOESM1_ESM.xlsx]

## Sheet: Sheet1
Table S1 DEGs with noteworthy features and located within the targeted QTL marker interval of Xwmc153 and Xgwm155 (physical position of 484402604 - 702961948 bp)
Gene information					Expression difference between DPAs			Expression difference between 'R' and 'S' isolines
Gene ID	Description	Physical position	Function	Pathway related to ABA metabolism	Up- or down- regulation 25/15 DPA	Up- or down- regulation 35/25 DPA	Up- or down- regulation 35/15 DPA	R/S at 15 DPA	R/S at 25 DPA	R/S at 35 DPA	Mean log2 R/S
TraesCS3A01G371800	Gene cluster	622277558..622279092	BZIP transcription factor					R>S in NIL2			1.21
TraesCS3A01G371900	Gene cluster	622710006..622720242	Protein ABSCISIC ACID-INSENSITIVE 5	ABA pathway			Up in NIL2S
TraesCS3A01G372000	Gene cluster	622718728..622720242	ABRE-binding bZIP transcription factor				Up in NIL2S
TraesCS3A01G372100	Gene cluster	622818413..622819925	Protein ABSCISIC ACID-INSENSITIVE 5	ABA pathway	Down in NIL2R
TraesCS3A01G372200	Gene cluster	622899630..622901141	Protein ABSCISIC ACID-INSENSITIVE 5	ABA pathway	Up in NIL1S; Down in NIL2R	Up in NIL2R&S	Up in NIL1R&S and NIL2S
TraesCS3A01G461800	SNP	697453011..697457482	F-box domain containing protein			Dwon in NIL2S	Down in NIL1R&S and NIL2R&S			R>S in NIL1	1.47
TraesCS3A01G463700	SNP	698017694..698019605	Transmembrane protein 45B		Up in NIL2R&S and NIL1R		Up in NIL2R&S and NIL1R			R>S in NIL1	1.06
TraesCS3A01G461100	SNP	697250150..697252803	Succinate dehydrogenase subunit 4		Down in NIL1S and NIL2S		Down in NIL1S and NIL2S
TraesCS3A01G462400	SNP	697559016..697561465	2-oxoglutarate (2OG) and Fe(II)-dependent oxygenase superfamily protein		Down in NIL1R&S and NIL2S	Down in NIL1R&S	Down in NIL1R&S and NIL2R&S
TraesCS3A01G458300	Indel	695515312..695516463	F-box-like protein		Down in NIL2R	Dwon in NIL1S	Down in NIL1R&S and in NIL2R	R<S in NIL1 & NIL2	R<S in NIL2	R<S in NIL2	1.2
TraesCS3A01G458400	Indel	695531966..695533225	Nucleotide-diphospho-sugar transferases superfamily protein		Down in NIL1S and NIL2S	Down in NIL1S	Down in NIL1R&S and NIL2R&S
TraesCS3A01G449300	Indel	688689311..688693632	Auxin response factor (ARF)	ARFs might participate in the ABA signaling pathway.	Down in NIL1R&S and NIL2S		Down in NIL1R&S and NIL2S
TraesCS3A01G609800LC	Indel	695657403..695658725	Glucose-1-phosphate adenylyltransferase		Down in NIL1R&S and NIL2R&S	Down in NIL1R&S and NIL2R&S	Down in NIL1R&S and NIL2S			R>S in NIL1	1.01
TraesCS3A01G470400	15 & 25 DPA	702420330-702421817	F-box family protein		Down in NIL1S & NIL2S	Down in NIL1S & NIL2S	Down in NIL1S & NIL2S	R<S in NIL1 & NIL2	R<S in NIL1 & NIL2		6.8
TraesCS3A01G283700	25 & 35 DPA	512303416-512304828	Senescence regulator	Related to ABA pathway	Up in NIL1R&S and NIL2S	Up in NIL1R&S and NIL2R&S	Up in NIL1R&S and NIL2R&S		R<S in NIL1 & NIL2	R<S in NIL1 & NIL2	1.48
TraesCS3A01G302600	15 DPA	536626492..536628291	Exocyst complex component, putative		Down in NIL1S & NIL2S; Up in NIL2R		Up in NIL2R	R<S in NIL1 & NIL2			1.98
TraesCS3A01G460300	15 DPA	696476171..696478024	F-box family protein		Down in NIL1S & NIL2S		Down in NIL1R&S and NIL2R&S	R<S in NIL1 & NIL2			1.32
TraesCS3A01G469800	15 DPA	702032287..702042405	E3 ubiquitin-protein ligase BRE1-like 2		Down in NIL1R&S	Down in NIL1S	Down in NIL2R	R>S in NIL1 & NIL2			2.14
TraesCS3A01G418800	25 DPA	660507889..660511337	NRT1/PTR family protein 2.2		Down in NIL1R&S and NIL2S	Down in NIL1R & NIL2R&S	Down in NIL1R&S and NIL2S		R>S in NIL1 & NIL2		1.17
TraesCS3A01G350800	25 DPA	599384468..599386367	Ammonium transporter		Up in NIL1R&S and NIL2S	Down in NIL1S	Up in NIL1R and NIL2S		R<S in NIL1 & NIL2		2.63
TraesCS3A01G376300	25 DPA	625238100..625243487	Kinase		Down in NIL1R&S and NIL2S	Down in NIL1R	Down in NIL1R&S and NIL2S		R>S in NIL1 & NIL2		1.47
TraesCS3A01G448600	25 DPA	688596498..688597889	Basic 7S globulin 2		Up in NIL1R&S and NIL2R&S	Down in NIL1R&S	Up in NIL1R and NIL2R&S, Down in NIL1S		R<S in NIL1 & NIL2		2.36
TraesCS3A01G416200	35 DPA	658905125..658907061	Pro-resilin		UP in NIL1R&S	Up in NIL1R and NIL2R, Down in NIL1S	UP in NIL1R and NIL2R			R>S in NIL1 & NIL2	5.94355
TraesCS3A01G357600	35 DPA	605820083..605830138	Histone H2B		Down in NIL1R&S and NIL2R&S	Down in NIL1S and NIL2R	Down in NIL1R&S and NIL2R&S			R<S in NIL1 & NIL2	4.26726
TraesCS3A01G346700	35 DPA	595961780..595966846	Amino acid transporter-like protein		Up in NIL1R&S and NIL2R&S	Down in NIL1R and NIL2R	Up in NIL1S and NIL2S			R<S in NIL1 & NIL2	2.09312
TraesCS3A01G448500	35 DPA	688591025..688591995	SBP (S-ribonuclease-binding protein) family protein, putative		Up in NIL2R&S	Down in NIL1R and NIL2R				R<S in NIL1 & NIL2	1.2804
TraesCS3A01G382600	35 DPA	632369349..632373945	Protein NRT1/ PTR FAMILY 5.5			Dwon in NIL1S and NIL2S	Down in NIL2S			R>S in NIL1 & NIL2	1.43619
TraesCS3A01G422500LC	35 DPA	524756895..524757932	Transcription factor, TCP							R>S in NIL1 & NIL2	1.64006
TraesCS3A01G413100	35 DPA	656339197..656339942	Cysteine proteinase		Up in NIL1R&S and NIL2S	UP in NIL2R, Down in NIL1S	Up in NIL1R&S and NIL2R&S			R>S in NIL1 & NIL2	2.26519
TraesCS3A01G299500	35 DPA	533658326..533662665	Cellulose synthase		Down in NIL1R&S and NIL2S	Down in NIL1S	Down in NIL1R&S and NIL2S			R>S in NIL1 & NIL2	1.14139
TraesCS3A01G437700	35 DPA	681342398..681343859	Metacaspase-1		Up in NIL1R&S and NIL2R&S	Up in NIL1R and NIL2R	Up in NIL1R&S and NIL2R&S			R>S in NIL1 & NIL2	2.94667
TraesCS3A01G396200	35 DPA	643460238..643461214	Dehydrin		Up in NIL1R	Up in NIL2R&S	Up in NIL1R and NIL2R&S			R>S in NIL1 & NIL2	1.68245
TraesCS3A01G461400	15 & 25 & 35 DPA	697281350-697284916	Forkhead transcription factor 1	Purine metabolism pathway which palys a role in activation of ABA metabolism	Down in NIL1R	Down in NIL1R	Down in NIL1R and NIL2R	R>S in NIL1 & NIL2	R>S in NIL1 & NIL2	R>S in NIL1 & NIL2	5.7
TraesCS3A01G462000	15 & 25 & 35 DPA	697471602-697474693	B3 domain-containing transcription factor	May function as a positive regulator in the ABA signaling pathway				R>S in NIL1 & NIL2	R>S in NIL1 & NIL2	R>S in NIL1 & NIL2	1.43
TraesCS3A01G466700	15 & 25& 35 DPA	700562650-700564244	Hydroxyethylthiazole kinase			Down in NIL2R	Down in NIL2R, Up in NIL2S	R<S in NIL1 & NIL2	R<S in NIL1 & NIL2	R<S in NIL1 & NIL2	5.19
TraesCS3A01G459200	15 & 25 DPA	695744627..695745649	Leucine-rich repeat receptor-like protein kinase family protein	Plant hormone signal transduction pathway			Down in NIL1R & NIL2R	R>S in NIL1 & NIL2	R>S in NIL1 & NIL2		2.14
TraesCS3A01G245000	25 & 35 DPA	458679119-458682490	Receptor kinase	Related to ABA pathway	Down in NIL1R	Up in NIL2R&S	Down in NIL1R, Up in NIL2S		R<S in NIL1 & NIL2	R<S in NIL1 & NIL2	4
TraesCS3A01G225100	15 DPA	421719543-421722510	S-type anion channel	Plant MAPK signaling pathway - negative regulator of ABA response	Up in NIL2S		Up in NIL2R&S	R>S in NIL1 & NIL2			1.74
Note:
'Gene cluster' indicates those genes reported to be responsible for seed dormancy very close to each other
'SNP' and 'Indel' indicate those genes associated with the SNPs and indels respectively
'15 & 25 DPA' and '25& 35 DPA' indicate that genes showing significant difference between isolines in both NIL pairs at the 15 & 25 DPA and 25& 35 DPA respectively
'15 DPA', '25 DPA' and '35 DPA' indicate that genes showing significant difference between isolines in both NIL pairs at the 15, 25 and 35 DPA respectively
'25/15', '35/25' and '35/15' indicate the DEGs are based on the comparison of 25 DPA to 15 DPA, 35 DPA to 25 DPA, and 35 DPA to 15 DPA, respectively
'R>S' indicates the DEGs that the genes were expressed significantly higher in the resistant isolines, and R<S indicates that the genes were expressed significantly higher in the susceptible isolines.
'log2' indicates the mean log2 ratio fold change of the DEG comparison between isolines of all the NIL pairs.
Bold font genes are the five candidate genes identified in this study, as listed in Table 2.
